# Supplementary material for: Complex History of Codiversification and Host Switching of a Newfound Soricid-Borne Orthohantavirus in North America
Source: Viruses. 2019 Jul 11;11(7):637. doi: 10.3390/v11070637 (PMC6669566; doi:10.3390/v11070637)
Supplement: Supplementary file 1 [file viruses-11-00637-s001.zip]

Archive with 5 entries (3 files):
- viruses-529395-for conversion-supplementary/
- viruses-529395-for conversion-supplementary/alignments_newick_files.zip
- viruses-529395-for conversion-supplementary/jmsv_supplementary_figures.docx
- viruses-529395-for conversion-supplementary/__MACOSX/
- viruses-529395-for conversion-supplementary/__MACOSX/._jmsv_supplementary_figures.docx
